# Supplementary material for: Examining the Impact of Storage Conditions on the Stability of a Liquid Formulation of mRNA-Loaded Lipid Nanoparticles
Source: Pharmaceutics. 2025 Sep 14;17(9):1194. doi: 10.3390/pharmaceutics17091194 (PMC12473483; doi:10.3390/pharmaceutics17091194)
Supplement: Supplementary file 1 [file pharmaceutics-17-01194-s001.zip]

Archive with 1 entries (1 files):
- pharmaceutics-3795116-supplementary.pdf
